# Supplementary material for: Growth Performance, Milk Productivity, Productive Longevity, and Milk Composition of Mugalzhar Horses
Source: Animals (Basel). 2026 Jul 22;16(14):2272. doi: 10.3390/ani16142272 (PMC13405355; doi:10.3390/ani16142272)
Supplement: Supplementary file 1 [file animals-16-02272-s001.zip]

Archive with 1 entries (1 files):
- animals-4420848-supplementary.pdf
